# Supplementary material for: Endogenous Retroviral Sequences Behave as Putative Enhancers Controlling Gene Expression through HP1-Regulated Long-Range Chromatin Interactions
Source: Cells. 2022 Aug 3;11(15):2392. doi: 10.3390/cells11152392 (PMC9368123; doi:10.3390/cells11152392)
Supplement: Supplementary file 1 [file cells-11-02392-s001.zip]

Archive with 5 entries (4 files):
- cells-1661838-supplementary/
- cells-1661838-supplementary/(revised) cells-1661838 supp fig s2.pdf
- cells-1661838-supplementary/Calvet_S1_Table_revision2.xls
- cells-1661838-supplementary/Calvet_Supp-FigS1.pdf
- cells-1661838-supplementary/Calvet_Supp-FigS3_revision2.pdf
