# Supplementary material for: Endogenous Retroviral Sequences Behave as Putative Enhancers Controlling Gene Expression through HP1-Regulated Long-Range Chromatin Interactions
Source: Cells. 2022 Aug 3;11(15):2392. doi: 10.3390/cells11152392 (PMC9368123; doi:10.3390/cells11152392)
Supplement: Supplementary file 1 [file cells-11-02392-s001.zip › cells-1661838-supplementary/Calvet_S1_Table_revision2.xls]

## Sheet: qPCR-Primers
Supplemental S1 Table - Primers used for RT-qPCR, 3C-qPCR, ChIP-qPCR, luciferase assays and genotyping.
Experiment	Primer Name	Primer Sequence	Orientation
Fig.3	211E15-H2-F	ggctgggtttcagtcttgcttc	F
Fig.3	211E15-H2-R	ccccaacaatgccacaccttaag	R
Fig.3	211E15-H5-F	gacagggcattgaatgttacccc	F
Fig.3	211E15-H5-R	gccacctttataagctgggagg	R
Fig.3	211E15-H8-F	gaactgttgcctgtctagccag	F
Fig.3	211E15-H8-R	gctcatacacagctgcaggaag	R
Fig.3	211E15-H11-F	attcagtgtggggcggagtagg	F
Fig.3	211E15-H11-R	cccttcccttctgaagggaatg	R
Fig.3	211E15-H12-F	gctctgaaggacccagtctaac	F
Fig.3	211E15-H12-R	gctgtttgctagaggagttgtgg	R
Fig.3	211E15-H13-F	gggacggggttttgccattctc	F
Fig.3	211E15-H13-R	ggaagggttcatggcaagatacatc	R
Fig.3	211E15-H14-F	gtcatctcagtgagccacagag	F
Fig.3	211E15-H14-R	gctgagatcttggcacccaagc	R
Fig.3	211E15-H15-F	ccacacacacaccccattacag	F
Fig.3	211E15-H15-R	ggctgcttccctgagctttcag	R
Fig.3	211E15-H16-F	gcccattaagcccggaacacag	F
Fig.3	211E15-H16-R	gactaggacaaaagctgggagtg	R
Fig.3	211E15-H17-F	aaacctggaagtggggtgcttg	F
Fig.3	211E15-H17-R	gctcaaggttcctcctatttggc	R
Fig.3	211E15-H18-F	acaccctagtcagaagggagttac	F
Fig.3	211E15-H18-R	ccccctttactctgattctgtcatc	R
Fig.3	211E15-H19-F	ccactggaaggtggtgcttctg	F
Fig.3	211E15-H19-R	ggaggaggctctctcagaaatg	R
Fig.3	211E15-H20-F	taccctcaggctgccttactcc	F
Fig.3	211E15-H20-R	gcaggctctcattgtgttgctc	R
Fig.3	211E15-H22-F	gaaagccgtggcctcatgagac	F
Fig.3	211E15-H22-R	gatgtttccggagtctctcagtg	R
Fig.3	211E15-H23-F	cactgagagactccggaaacatc	F
Fig.3	211E15-H23-R	cagtgcctttctttacagagtgcg	R
Fig.3	211E15-H24-F	ttatcggcaggaaggctggagc	F
Fig.3	211E15-H24-R	atgacgtaatactgagaaggctaagc	R
Fig.3	211E15-H25-F	cctcttccatatgcccactacac	F
Fig.3	211E15-H25-R	caggtgatccttatatctctacagcc	R
Fig.3	211E15-H26-F	ggcatggcacagatggttgaag	F
Fig.3	211E15-H26-R	atgagggtcagaatgtcgggatg	R
Fig.3	211E15-H27-F	catcatgatgtggtttcctattctcg	F
Fig.3	211E15-H27-R	cagtgaatcaccacccacctcc	R
Fig.3	211E15-H28-F	aggctaggatgctgtcacagac	F
Fig.3	211E15-H28-R	tccccttccttccaccttgtac	R
Fig.3	211E15-H35-F	tctctccagccccagaagatgc	F
Fig.3	211E15-H35-R	ctttgcaggaacagctggaacag	R
Fig.3	211E15-H36-F	agattaggctcagggccacctg	F
Fig.3	211E15-H36-R	gcagcttgacagattattaggggg	R
Fig.3	211E15-H37-F	gtgctgggattaaaggcatgcg	F
Fig.3	211E15-H37-R	ctggatttccctctcatggtctc	R
Fig.3	211E15-H38-F	tggcagctacagatgcctcctg	F
Fig.3	211E15-H41-F	caggcagctacaggcggtttac	F
Fig.3	211E15-H41-R	ggctcagcccaagctatgtatc	R
Fig.3	211E15-H43-F	ggtggtttgaagccaggttagg	F
Fig.3	211E15-H43-R	ccagagctctggctttccctg	R
Fig.3	211E15-H45-F	caatcaccatcaggggctggag	F
Fig.3	211E15-H45-R	cccacttgctttcccaatggtg	R
Fig.3	211E15-H46-F	tgaggcttgctcacaggttcag	F
Fig.3	211E15-H46-R	ctccagcgactgcacgtatgc	R
Fig.3	211E15-H47-F	gccatctcttcagccctagattg	F
Fig.3	211E15-H47-R	gacagacagacaggcaggcag	R
Fig.3	211E15-H48-F	taggggagtggggggaatacag	F
Fig.3	211E15-H48-R	cctaactgagaatcgtgtgggc	R
Fig.3	211E15-H49-F	acaggtttgagccaagtgcacc	F
Fig.3	211E15-H49-R	cagattcccaagcctgagtgtc	R
Fig.3	211E15-H53-F	atcgaggagtcctgctgctttg	F
Fig.3	211E15-H53-R	cctccagccatgtagtgctgtg	R
Fig.3	211E15-H54-F	aacaaaggccatgctgcattccc	F
Fig.3	211E15-H54-R	catgacccttcctccctcttttac	R
Fig.3	211E15-H55-F	gatgtatcccaatcccagtactgg	F
Fig.3	211E15-H55-R	gaggatgagggagggaatacag	R
Fig.3	211E15-H56-F	agctgctgctggggaaaaaccc	F
Fig.3	211E15-H56-R	gcccagactgcctttaaccctc	R
Fig.3	211E15-H57-F	tggctgcctgagaaggtttctc	F
Fig.3	211E15-H57-R	gggcagaactataacaatctccaaag	R
Fig.3	211E15-H58-F	cagaggtgtaagactgacagagg	F
Fig.3	211E15-H58-R	gcaatcacaattgctggagagagg	R
Fig.3	211E15-H59-F	aaggtcagtgagcctatgccac	F
Fig.3	211E15-H59-R	gctagacccaggtaaagaggac	R
Fig.3	211E15-H59-R2	cttcagacagcactggcaaagg	R
Fig.3	211E15-H60-F	atttgctttaagcccggcgtgg	F
Fig.3	211E15-H60-R	ggctacacagagaaaccctgac	R
Fig.3	211E15-H61-F	ccatttcttcacctggacccag	F
Fig.3	211E15-H61-R	ctgttgtgtcaggccggctttg	R
Fig.3	211E15-H62-F	ggtgcgtatgggaacatggtgg	F
Fig.3	211E15-H62-R	cgtctcctggggaaaagttcac	R
Fig.3	211E15-H63-F	ctttgggaattacagagcacatggac	F
Fig.3	211E15-H63-R	gctgggtaaaacctcatagaggttg	R
Fig.3 (anchor)	211E15-H64-F1	actcggcggtccctcacttttg	F
Fig.3	211E15-H64-F2	ccctcacttttgcagagctctg	F
Fig.3	211E15-H64-F3	ttgtggcgagttagctgctctc	F
Fig.3	211E15-H64-R	agacggcagccaatctgcaatc	R
Fig.3	211E15-H69-F	cttcccttaaggggatggtctc	F
Fig.3	9J17-H3-F	tagcaggctggtgctacagaag	F
Fig.3	9J17-H3-R	gtgttctgacaggggagtatgac	R
Fig.3	9J17-H11-F	cagatctaccgtgctttcgtgtc	F
Fig.3	9J17-H11-R	tgggtgggatgaggaaactcaag	R
Fig.3	9J17-H13-F	accaatgtgttcaggtgggtcc	F
Fig.3	9J17-H13-R	ccttgtagtttgggtggtggtg	R
Fig.3	9J17-H14-F	actgctctccctgaacgtgatc	F
Fig.3	9J17-H14-R	cttctgtgagtgtccctactgc	R
Fig.2b	Trim24_19-F	ggccaactgtaaggagatagtcc	F
Fig.2b	Trim24_19-R	ctacaccttttccggcaggcag	R
Fig.2b	Gm38791-S	cacaggaagagatctcggacac	F
Fig.2b	Gm38791-AS	gccgctggatacaccattgttg	R
Fig.2b	Atp6v0c-pS2-S2	tgcttgcagacatggctgacatc	F
Fig.2b	Atp6v0c-pS2AS2	ccactgggatgatggacttcatg	R
Fig.4	Trim24_ex1-F	tcggtggcggtttgcctatcg	F
Fig.4	Trim24_ex1-R	aagacgcggagctgtcaacgg	R
Fig.2c,d/Fig.4	T-RLTR6-18-F	ggttctgccaagggacttctaca	F
Fig.2c,d/Fig.4	T-RLTR6-18-R	tgagataagggcctcctggaac	R
Fig.2c,d/Fig.4	T-RLTR6-86-F	aggagaccctcactcaggcac	F
Fig.2c,d/Fig.4	T-RLTR6-86-R	cccttggcagaaccccttagtg	R
Fig.1f	M-RLTR6int-F	gtctgattacagaggtgcccgg	F
Fig.1f	M-RLTR6int-R	accaactccacagcccaacatg	R
Fig.1f	M-RLTR6-F	gtcccttggcagaaccccttag	F
Fig.1f	M-RLTR6-R	ctggccaggttccttgcttgg	R
Fig.1g	M-TSS-LTR-F	ggaagtggacaggcataacctc	F
Fig.1g	M-TSS-LTR-R	caaagtcgctccggacacaagg	R
Fig.1b/Fig.1g	M-ex1-F	gccgcagaggcgactgttttg	F
Fig.1b/Fig.1g	M-ex1-R	cggcccgttccactcttcttc	R
Fig.1g	M-ex16-F	aatgcagtagacgggaggcttc	F
Fig.1g	M-ex16-R	cacactcaagctctgcaaccag	R
Fig.1d	GeneRacerTM 5' Primer	cgactggagcacgaggacactga	F
Fig.1d	Mbd1 gene primer	caaagtcgctccggacacaagg	R
S1 Figure	HP1a-G/RT-ex3-F	ggagcacaatacttgggaacctg	F
S1 Figure	HP1a-G/RT-ex3-R	atcagcgctgttggagaaactgg	R
S1 Figure	HP1a-CTL-ex5-F	gatgaagctgacctggttcttgc	F
S1 Figure	HP1a-CTL-ex5-R	tgcctcctcctttagctcttcg	R
S1 Figure	HP1b-CTL-ex1-F	acggtcgacttgtggccacac	F
S1 Figure	HP1b-CTL-ex1-R	cgagagtccgagaggaatcgg	R
S1 Figure	HP1b-G/RT-ex2-F	gtcacccttcacaccagaaagc	F
S1 Figure	HP1b-G/RT-ex2-R	ccaccttgcccttgacaactcg	R
S1 Figure	HP1g-G/RT-ex3-F	gttgaagaggcagagcctgaag	F
S1 Figure	HP1g-G/RT-ex3-R	cattcactacacgacggtccag	R
S1 Figure	HP1g-CTL-ex6-F	gacttggtgctggcaaaggagg	F
S1 Figure	HP1g-CTL-ex6-R	aatgccaagtcagccgctcctc	R
Fig.2d/S1 Figure	K19-F	gcagttggagaactttggctcc	F
Fig.2d/S1 Figure	K19-R	ttgtgtcggaggaagaggaagc	R
Fig.4	MajSat F	gacgacttgaaaaatgacgaaatc	F
Fig.4	MajSat R	catattccaggtcctcagtgtgc	R
Fig.1b/1f/1g/Fig.2b/2c	Gapdh-F	acagtccatgccatcactgcc	F
Fig.1b/1f/1g/Fig.2b/2c	Gapdh-R	gcctgcttcaccaccttcttg	R
S2 Figure	RLTR6-86-F	ccttatcccgggtagggaagttgggtgacac	F
S2 Figure	RLTR6-86-R	ccttatagatctggtaccttgtactgtgccggtgtg	R
